# Supplementary material for: Green Synthesis of Iridium Nanoparticles from Winery Waste and Their Catalytic Effectiveness in Water Decontamination
Source: Materials (Basel). 2023 Mar 2;16(5):2060. doi: 10.3390/ma16052060 (PMC10004582; doi:10.3390/ma16052060)
Supplement: Supplementary file 1 [file materials-16-02060-s001.zip]

Archive with 1 entries (1 files):
- materials-2200935-supplementary.pdf
